# Supplementary material for: Increased tissue modulus and hardness in the TallyHO mouse model of early onset type 2 diabetes mellitus
Source: PLoS One. 2023 Jul 7;18(7):e0287825. doi: 10.1371/journal.pone.0287825 (PMC10328374; doi:10.1371/journal.pone.0287825)
Supplement: S6 Table — (XLSX) [file pone.0287825.s011.xlsx]

## Sheet: Sheet1
Sample ID	Disease State	Average Glucose (mg/dL)	HbA1c %	Body Mass (g)
401	Control	170.118	4.4	38.2
402	Control	185.412	5.4	34.3
403	Control	184.941	4.7	32.1
404	Control	173.706	5.1	29.1
405	Control	166.882	5.4	33.2
406	T2DM	181.353	7.7	47.1
408	T2DM	498.706	10.3	29.8
409	T2DM	389.176	10.4	39.2
410	T2DM	191.765	7.9	49.5
411	T2DM	491	12.3	30.6
412	T2DM	254.824	8.4	43.5
413	T2DM	358.824	10.2	37.1
415	T2DM	544.588	11.8	33.4
