# Supplementary material for: Increased tissue modulus and hardness in the TallyHO mouse model of early onset type 2 diabetes mellitus
Source: PLoS One. 2023 Jul 7;18(7):e0287825. doi: 10.1371/journal.pone.0287825 (PMC10328374; doi:10.1371/journal.pone.0287825)
Supplement: S7 Table — (XLSX) [file pone.0287825.s012.xlsx]

## Sheet: Cortical Morphology
Sample Number	Disease State	Total area(mm²)	CSA (mm²)	Marrow Area(mm²)	Imin (mm4)	Imax (mm4)	c (mm)	TMD(mg HA/cm3)	Porosity %	Cortical Thickness(mm)	Length (mm)
401	Control	2.06833	0.868721	1.19961	0.147131	0.344295	0.67418	1170.79	0.14	0.192902
402	Control	2.09994	0.864907	1.23504	0.14969	0.352923	0.663307	1160.56	0.06	0.188901	16.16
403	Control	2.18182	0.902606	1.27922	0.162676	0.384375	0.680867	1172.87	0.16	0.191301	16.05
404	Control	1.91834	0.847146	1.07119	0.131937	0.306754	0.581487	1235.88	0.89	0.199327	15.97
405	Control	1.85541	0.78009	1.07532	0.117825	0.279116	0.588616	1145.16	0.06	0.180748	16.59
406	T2DM	1.59648	0.921193	0.675289	0.129154	0.220927	0.584988	1220.41	0.38	0.260186	16.33
408	T2DM	1.30615	0.78584	0.520307	0.0834843	0.164808	0.560943	1238.84	0.95	0.245982	16.25
409	T2DM	1.50873	0.908103	0.600628	0.111609	0.217068	0.586775	1183.48	0.12	0.267338	15.91
410	T2DM	1.53716	0.975111	0.562051	0.119117	0.231053	0.604286	1243.33	1.95	0.280059	15.57
411	T2DM	1.49952	0.858545	0.640973	0.112615	0.198007	0.600276	1230.32	1.16	0.252805
412	T2DM	1.51554	0.891188	0.624349	0.112771	0.210921	0.601068	1233.54	0.69	0.252352	16.26
413	T2DM	1.59242	0.929242	0.663175	0.118035	0.242456	0.63541	1240.61	1.6	0.271572
415	T2DM	1.46988	0.777287	0.692597	0.100211	0.184925	0.582644	1226.03	3.8	0.219805	16.71

## Sheet: Whole BoneMechanical Properties
Sample Number	Disease State	Max Moment(N-mm)	Stiffness (N/mm)	Post-yield displacement (mm)	Work to Fracture (N-mm)
401	Control	34.37	122.328	0.138	2.99577
402	Control	34.195	112.115	0.22	5.50805
403	Control	29.5925	103.069	0.163	3.84324
404	Control	28.77	106.469	0.257	4.53942
405	Control	26.9325	82.3408	0.199	4.45072
406	T2DM	36.855	140.971	0.239	5.47966
408	T2DM	28.945	83.4873
409	T2DM	34.0025	106.517	0.126	3.75073
410	T2DM	40.2325	133.206
411	T2DM	37.4675	137.003	0.108	2.80013
412	T2DM	35.5775	109.95
413	T2DM	39.655	142.327	0.139	3.53427
415	T2DM	31.4125	76.0054	0.073	2.76909
