# Supplementary material for: Increased tissue modulus and hardness in the TallyHO mouse model of early onset type 2 diabetes mellitus
Source: PLoS One. 2023 Jul 7;18(7):e0287825. doi: 10.1371/journal.pone.0287825 (PMC10328374; doi:10.1371/journal.pone.0287825)
Supplement: S8 Table — (XLSX) [file pone.0287825.s013.xlsx]

## Sheet: Cortical Morphology 
Sample Number	Disease State	Total area(mm²)	CSA (mm²)	Marrow Area(mm²)	Imin (mm4)	Imax (mm4)	c (mm)	TMD(mg HA/cm3)	Porosity %	Cortical Thickness(mm)	Length (mm)
401	Control	2.04913	0.866621	1.18251	0.145331	0.339945	0.66083	1180.52	0.15122	0.193802
402	Control	2.13066	0.868267	1.2624	0.15257	0.359883	0.684667	1144.98	0.042048	0.187461	16.3251
403	Control	2.2407	0.909046	1.33166	0.168196	0.397715	0.721807	1143.01	0.125592	0.188541	16.3665
404	Control	2.01562	0.857786	1.15783	0.141057	0.328794	0.649127	1186.54	0.833152	0.194767	16.4929
405	Control	1.90021	0.78499	1.11522	0.122025	0.289266	0.619766	1122.44	0.03382	0.178648	16.8308
406	T2DM	1.52784	0.849433	0.672169	0.117714	0.199087	0.575628	1216.59	0.64312	0.244586	16.5692
408	T2DM	1.35169	0.83345	0.522377	0.0910743	0.179298	0.567153	1241.37	0.77543	0.256332	16.0913
409	T2DM	1.49223	0.890853	0.599878	0.108859	0.211818	0.584525	1182.56	0.18325	0.263588	15.9675
410	T2DM	1.45268	0.886791	0.558211	0.105037	0.204173	0.592766	1238.63	2.27384	0.260859	15.8644
411	T2DM	1.53978	0.900635	0.642803	0.119325	0.210817	0.605766	1232.56	1.00567	0.261955
412	T2DM	1.47066	0.844268	0.622309	0.105291	0.196641	0.594948	1231.05	0.86204	0.242152	16.4164
413	T2DM	1.58978	0.926482	0.663055	0.117595	0.241616	0.63505	1240.46	1.61012	0.270972
415	T2DM	1.49166	0.800057	0.693587	0.103841	0.191855	0.585614	1227.24	3.71651	0.224755	16.6341

## Sheet: Whole-bone Mechanical Property 
Sample Number	Disease State	Max Moment(N-mm)	Stiffness (N/mm)	Post-yield displacement (mm)	Work to Fracture (N-mm)
401	Control	32.8642	117.977	0.167916	3.35033
402	Control	35.456	115.758	0.207796	5.36341
403	Control	32.4143	111.222	0.127036	3.417
404	Control	33.7202	120.771	0.188636	3.72918
405	Control	28.9739	88.2388	0.174916	4.16528
406	T2DM	33.4408	122.384	0.135137	3.85053
408	T2DM	30.8895	94.073
409	T2DM	33.0353	101.252	0.092447	3.22444
410	T2DM	36.0749	110.572
411	T2DM	39.1642	146.24	0.150987	3.47439
412	T2DM	33.2784	97.4334	0.124137	3.30113
413	T2DM	39.3383	140.602
415	T2DM	32.2419	80.5204	0.091067	3.05248
