# Supplementary material for: Increased tissue modulus and hardness in the TallyHO mouse model of early onset type 2 diabetes mellitus
Source: PLoS One. 2023 Jul 7;18(7):e0287825. doi: 10.1371/journal.pone.0287825 (PMC10328374; doi:10.1371/journal.pone.0287825)
Supplement: S9 Table — (XLSX) [file pone.0287825.s014.xlsx]

## Sheet: Trabecular_Microarchitecture
Unadjusted for Body Mass
Sample Number	Disease State	TMD[mgHA/cm3]	TV[mm3]	BV[mm3]	BV/TV[1]	Conn.D[1/mm3]	SMI[1]	Tb.N[1/mm]	Tb.Th[μm]	Tb.Sp[μm]
402	Control	946.731	2.8099	0.254	0.0903947	123.136	2.3732	4.1754	39.6	232.7
403	Control	940.1	2.8905	0.1927	0.0666667	90.8144	2.4403	3.7624	35.1	257.5
404	Control	960.746	2.8399	0.2282	0.0803549	127.119	2.3272	4.003	35.7	242
405	Control	941.175	2.8484	0.2633	0.0924379	171.324	2.2267	4.5107	35.1	212
406	T2DM	967.312	2.8333	0.1449	0.0511418	58.4122	2.8888	3.0164	41.8	333.9
408	T2DM	972.11	2.5706	0.0339	0.0131876	15.755	3.1975	2.4151	24.1	417.3
409	T2DM	982.716	2.9497	0.1798	0.0609554	93.7392	2.4159	3.2795	37.2	302
410	T2DM	975.33	2.6131	0.1568	0.0600054	77.4946	2.3952	3.0347	39.1	330.1
412	T2DM	967.059	2.7869	0.1344	0.0482256	39.47	2.6508	2.7096	41.7	369.7
415	T2DM	951.087	3.2202	0.0577	0.0179181	18.7878	3.1925	2.6557	25.7	373.8
