# Supplementary material for: Increased tissue modulus and hardness in the TallyHO mouse model of early onset type 2 diabetes mellitus
Source: PLoS One. 2023 Jul 7;18(7):e0287825. doi: 10.1371/journal.pone.0287825 (PMC10328374; doi:10.1371/journal.pone.0287825)
Supplement: S10 Table — (XLSX) [file pone.0287825.s015.xlsx]

## Sheet: Tissue Material Properties
		Unadjusted for Body Mass
		Nanoindentation Outcomes		Raman Spectroscopy Outcomes
Sample ID	Disease State	Indentation Modulus (GPa)	Hardness (GPa)	Mineral:Matrix	Carbonate:Phosphate	Crystallinity	Collagen Maturity
401	Control	25.9765	0.781358	2.62057	0.1197	0.0480607	1.39169
402	Control	14.9674	0.767112	2.89729	0.119766	0.047854	1.39876
403	Control	26.9016	0.801049	2.609	0.1178	0.0481055	1.39258
404	Control	24.9696	0.7653	2.93232	0.117668	0.0481179	1.38836
405	Control	26.5177	0.813285	3.07042	0.122111	0.048296	1.37123
406	T2DM	29.6409	0.946779	3.03327	0.116239	0.0487127	1.36172
408	T2DM	32.5355	0.993398	3.18869	0.121767	0.0487743	1.34714
409	T2DM	25.6257	0.888154	3.28133	0.138672	0.0480661	1.45806
410	T2DM	31.9989	1.00621	3.13767	0.123479	0.0485048	1.36468
411	T2DM	28.8866	0.943163	2.9961	0.111474	0.0487304	1.34886
412	T2DM	24.7701	0.852753	3.08578	0.119445	0.048845	1.35591
413	T2DM	32.3143	1.04175	3.07175	0.120933	0.0484861	1.36833
415	T2DM	26.5339	0.960409	3.11209	0.118068	0.0488863	1.37454
