# Supplementary material for: Increased tissue modulus and hardness in the TallyHO mouse model of early onset type 2 diabetes mellitus
Source: PLoS One. 2023 Jul 7;18(7):e0287825. doi: 10.1371/journal.pone.0287825 (PMC10328374; doi:10.1371/journal.pone.0287825)
Supplement: S11 Table — (XLSX) [file pone.0287825.s016.xlsx]

## Sheet: Indentation Modulus by Area
	Indentation Modulus (Gpa)
Disease State	Endosteal	Intracortical	Periosteal
Control	24.5126	28.5342	27.6579
Control	22.7922	28.9925	27.6914
Control	23.9703	28.6913	30.9967
Control	20.5359	25.8372	30.2742
Control	12.1028	16.6479	26.1447
T2DM	25.1691	26.7411	27.5561
T2DM	26.0602	31.8658	26.3108
T2DM	25.5614	30.8243	26.8915
T2DM	23.3803	27.2197	28.5356
T2DM	23.3803	27.2197	28.5356
T2DM	31.0746	33.8919	31.9764
T2DM	27.3845	34.3528	34.8695
T2DM	29.5511	33.1544	33.2912
