# Supplementary material for: Increased tissue modulus and hardness in the TallyHO mouse model of early onset type 2 diabetes mellitus
Source: PLoS One. 2023 Jul 7;18(7):e0287825. doi: 10.1371/journal.pone.0287825 (PMC10328374; doi:10.1371/journal.pone.0287825)
Supplement: S12 Table — (XLSX) [file pone.0287825.s017.xlsx]

## Sheet: Sheet2
	Hardness (Gpa)
Disease State	Endosteal	Intracortical	Periosteal
Control	0.760802	0.824556	0.817788
Control	0.657858	0.835176	1.0112
Control	0.717176	0.927475	0.937918
Control	0.613592	0.791178	0.96537
Control	0.559554	0.902132	0.851038
T2DM	0.922031	0.947993	0.961105
T2DM	0.907605	0.994815	0.918698
T2DM	0.879239	0.98488	0.795205
T2DM	0.796686	0.937678	0.89113
T2DM	0.796686	0.937678	0.89113
T2DM	1.01507	1.05271	1.05747
T2DM	0.855049	0.991357	1.11485
T2DM	0.912257	1.03518	1.07119
